# Supplementary material for: Oral Gel Formulation of Cotinus coggygria Scop. Stem Bark Extract: Development, Characterization, and Therapeutic Efficacy in a Rat Model of Aphthous Stomatitis
Source: Pharmaceutics. 2025 Oct 2;17(10):1293. doi: 10.3390/pharmaceutics17101293 (PMC12566690; doi:10.3390/pharmaceutics17101293)
Supplement: Supplementary file 1 [file pharmaceutics-17-01293-s001.zip]

Archive with 1 entries (1 files):
- pharmaceutics-3870372-supplementary.pdf
